# Supplementary material for: Programmable Transition between Adhesive/Anti-Adhesive Performances on Porous PVDF Spheres Supported by Shape Memory PLLA
Source: Polymers (Basel). 2022 Jan 19;14(3):374. doi: 10.3390/polym14030374 (PMC8839783; doi:10.3390/polym14030374)
Supplement: Supplementary file 1 [file polymers-14-00374-s001.zip]

Archive with 6 entries (6 files):
- polymers-1495763-supplementary.pdf
- Video S1.mp4
- Video S2.mp4
- Video S3.mp4
- Video S4.mp4
- Video S5.mp4
